# Supplementary material for: Microevolutionary processes analysis in the Lithuanian genome
Source: Sci Rep. 2023 Jul 24;13:11941. doi: 10.1038/s41598-023-39249-5 (PMC10366082; doi:10.1038/s41598-023-39249-5)
Supplement: Supplementary file 2 — Supplementary Tables. [file 41598_2023_39249_MOESM2_ESM.xlsx]

## Sheet: Table S1
Table S1. GO terms in selective regions detected by XP-EHH and FST.
Category	Term	Count	PValue	Genes	Fold Enrichment	Bonferroni	Benjamini	FDR
GOTERM_BP_DIRECT	GO:0072659~protein localization to plasma membrane	3	0.00591849	EFR3A, ACTN2, TNIK	23.9205	0.60622	0.929203	0.929203
GOTERM_CC_DIRECT	GO:0099092~postsynaptic density, intracellular component	2	0.0102124	ACTN2, TNIK	181.973	0.582103	0.74238	0.74238
REACTOME_PATHWAY	R-HSA-913531~Interferon Signaling	3	0.0110074	PTPN1, EIF4G3, HLA-DRB1	16.405	0.735051	1	1
GOTERM_MF_DIRECT	GO:0051721~protein phosphatase 2A binding	2	0.0257447	PTPN1, ADCY8	71.661	0.790894	1	1
GOTERM_CC_DIRECT	GO:0098978~glutamatergic synapse	3	0.0260717	ACTN2, TNIK, ADCY8	10.9769	0.894124	0.74238	0.74238
GOTERM_CC_DIRECT	GO:0016324~apical plasma membrane	3	0.0262016	TNIK, ADCY8, PLD1	10.9476	0.895319	0.74238	0.74238
GOTERM_BP_DIRECT	GO:0035774~positive regulation of insulin secretion involved in cellular response to glucose stimulus	2	0.0272852	ADCY8, HLA-DRB1	67.5649	0.987007	1	1
GOTERM_BP_DIRECT	GO:0042130~negative regulation of T cell proliferation	2	0.0343498	VTCN1, HLA-DRB1	53.4889	0.995863	1	1
GOTERM_BP_DIRECT	GO:0031532~actin cytoskeleton reorganization	2	0.0420657	PTPN1, TNIK	43.5164	0.998826	1	1
REACTOME_PATHWAY	R-HSA-438064~Post NMDA receptor activation events	2	0.0642746	ACTN2, ADCY8	27.205	0.999655	1	1
UP_KW_CELLULAR_COMPONENT	KW-0967~Endosome	3	0.0686672	TNIK, PLD1, HLA-DRB1	6.3355	0.655988	1	1
KEGG_PATHWAY	hsa05416:Viral myocarditis	2	0.0712153	EIF4G3, HLA-DRB1	24.7152	0.998605	1	1
REACTOME_PATHWAY	R-HSA-877300~Interferon gamma signaling	2	0.0728188	PTPN1, HLA-DRB1	23.9165	0.999885	1	1
REACTOME_PATHWAY	R-HSA-442755~Activation of NMDA receptors and postsynaptic events	2	0.0743648	ACTN2, ADCY8	23.4022	0.999906	1	1
GOTERM_BP_DIRECT	GO:0050852~T cell receptor signaling pathway	2	0.0784466	VTCN1, HLA-DRB1	22.9238	0.999997	1	1
GOTERM_CC_DIRECT	GO:0031902~late endosome membrane	2	0.091001	PLD1, HLA-DRB1	19.6374	0.999699	1	1
GOTERM_BP_DIRECT	GO:0007010~cytoskeleton organization	2	0.099127	TNIK, HLA-DRB1	17.9543	1	1	1

## Sheet: Table S2
Table S2. GO terms in selective regions detected by Tajima’s D.
Category	Term	Count	PValue	Genes	Fold Enrichment	Bonferroni	Benjamini	FDR
GOTERM_BP_DIRECT	GO:0000012~single strand break repair	6	1.36602e-09	LOC100133315	113.271	5.69629e-07	5.69629e-07	5.69629e-07
GOTERM_MF_DIRECT	GO:0003684~damaged DNA binding	6	2.83706e-06	LOC100133315	26.4944	0.000377259	0.000377329	0.000377329
GOTERM_CC_DIRECT	GO:0005813~centrosome	8	0.00117151	PPP1R12A, NUMA1, FBXW11, CFAP58, PCLAF, TRIP4, HOOK3, FBXL7	4.82916	0.158284	0.172211	0.172211
GOTERM_CC_DIRECT	GO:0005694~chromosome	5	0.00713577	NUMA1, MNAT1, LOC100133315	6.44909	0.651012	0.524479	0.524479
GOTERM_BP_DIRECT	GO:0051451~myoblast migration	2	0.0272458	SIX4, ROCK1	71.3185	0.99999	1	1
GOTERM_BP_DIRECT	GO:0043586~tongue development	2	0.0302277	BNC2, SIX4	64.1867	0.999997	1	1
GOTERM_CC_DIRECT	GO:0043025~neuronal cell body	5	0.0330686	GPM6A, NEGR1, NUMA1, FBXW11, HTR2A	4.05643	0.992869	1	1
UP_KW_CELLULAR_COMPONENT	KW-0963~Cytoplasm	23	0.0477656	ATG3, STARD13, PPP1R12A, ROCK1, NUMA1, GSTO1, FBXW11, CNBP, TRIP4, PAWR, HOOK3, SFPQ, AP5M1, SIX4, TAFA2, CFAP58, PCLAF, RBPMS2, EXOC5, CFAP43, CCDC172, FBXL7, CSNK1G1	1.41854	0.659305	0.95172	0.95172
GOTERM_BP_DIRECT	GO:0043086~negative regulation of catalytic activity	3	0.050805	PPP1R12A, ITPRIP, OAZ2	8.15932	1	1	1
KEGG_PATHWAY	hsa04611:Platelet activation	3	0.0509043	GP9, PPP1R12A, ROCK1	7.8929	0.972811	1	1
GOTERM_MF_DIRECT	GO:0016298~lipase activity	2	0.0550003	PNLIPRP3, PNLIP	34.8352	0.99946	1	1
GOTERM_BP_DIRECT	GO:0051259~protein oligomerization	2	0.0566636	HGSNAT, ZNHIT6	33.7825	1	1	1
GOTERM_BP_DIRECT	GO:0031175~neuron projection development	3	0.0594905	GPM6A, NEGR1, ROCK1	7.46357	1	1	1
GOTERM_MF_DIRECT	GO:0051010~microtubule plus-end binding	2	0.0638732	NUMA1, FBXW11	29.8587	0.999846	1	1
GOTERM_MF_DIRECT	GO:0070840~dynein complex binding	2	0.0726643	NUMA1, FBXW11	26.1264	0.999956	1	1
GOTERM_MF_DIRECT	GO:0004806~triglyceride lipase activity	2	0.0784798	PNLIPRP3, PNLIP	24.1167	0.999981	1	1
GOTERM_BP_DIRECT	GO:0006470~protein dephosphorylation	3	0.0818223	PPP1R12A, PTPRN2, FBXW11	6.21161	1	1	1
GOTERM_BP_DIRECT	GO:0007288~sperm axoneme assembly	2	0.0823907	CFAP58, CFAP43	22.9238	1	1	1
UP_KW_CELLULAR_COMPONENT	KW-0206~Cytoskeleton	8	0.08652	PPP1R12A, ROCK1, NUMA1, CFAP58, TRIP4, HOOK3, CFAP43, FBXL7	2.04155	0.863423	0.95172	0.95172
UP_KW_MOLECULAR_FUNCTION	KW-0808~Transferase	8	0.0927215	HGSNAT, ATG3, FNTA, ROCK1, GSTO1, POMK, HOOK3, CSNK1G1	1.90348	0.842576	1	1
GOTERM_CC_DIRECT	GO:0005886~plasma membrane	21	0.0977236	NPFFR2, HGSNAT, GPM6A, PTPRN2, ITPRIP, PPP1R12A, NEGR1, ROCK1, PAWR, OR1L3, HTR2A, OR1L1, ADAM29, GP9, FNTA, SLC9A9, BTLA, SLC16A7, NECTIN3, SMIM23, CSNK1G1	1.36875	1	1	1
GOTERM_BP_DIRECT	GO:0000132~establishment of mitotic spindle orientation	2	0.0991575	NUMA1, FBXW11	18.8784	1	1	1
GOTERM_CC_DIRECT	GO:0005875~microtubule associated complex	2	0.0992535	FNTA, FBXW11	18.8682	1	1	1

## Sheet: Table S3
Table S3. Genes with calculated relative fitness and described functions.
No	Genome coordinates	Genes	Pathway (Genecards, genes descriptions separted in ";")	Relative fitness
1	Chr1:70625000-72393850	NEGR1, PTGER3	Predicted to act upstream of or within several processes, including feeding behavior; locomotory behavior; and positive regulation of neuron projection development.The protein encoded by this gene is a member of the G-protein coupled receptor family; This protein is one of four receptors identified for prostaglandin E2 (PGE2). This receptor may have many biological functions, which involve digest…	Decreased
2	Chr2:130802518-133119329	ARHGEF4, PLEKHB2, CCDC74A, GPR39, NCKAP5	Rho GTPases play a fundamental role in numerous cellular processes that are initiated by extracellular stimuli that work through G protein coupled receptors. The protein encoded by this gene may form complex with G proteins and stimulate Rho-dependent signals; Enables phosphatidylinositol-3,4,5-trisphosphate binding activity. Predicted to be involved in regulation of cell differentiation; This ge…	Decreased
3	Chr2:226875000-227318080	COL4A4, COL4A3, RHBDD1	This gene encodes one of the six subunits of type IV collagen, the major structural component of basement membranes. This particular collagen IV subunit, however, is only found in a subset of basement membranes. Like the other members of the type IV collagen gene family, this gene is organized in a head-to-head conformation with another type IV collagen gene so that each gene pair shares a common…	Decreased
4	Chr3:72164948-72680412	RYBP	Predicted to enable DNA binding activity and transcription coregulator activity. Involved in several processes, including histone H2A monoubiquitination; negative regulation of proteasomal ubiquitin-dependent protein catabolic process; and positive regulation of transcription, DNA-templated	Decreased
5	Chr3:86340206-87371134	POU1F1	This gene encodes a member of the POU family of transcription factors that regulate mammalian development. The protein regulates expression of several genes involved in pituitary development and hormone expression. Mutations in this genes result in combined pituitary hormone deficiency.	Increased
6	Chr5:16037735-16509433	MARCHF11, RETREG1, ZNF622	MARCH11 is a member of the MARCH family of membrane-bound E3 ubiquitin ligases (EC 6.3.2.19). These enzymes add ubiquitin (see MIM 191339) to target lysines in substrate proteins, thereby signaling their intracellular transport. March11 appears to have a role in ubiquitin-mediated protein sorting in the trans-Golgi network (TGN)-multivesicular body (MVB) transport pathway; The protein encoded by …	Decreased
7	Chr5:34183432-35708795	RAI14, RAD1, BRIX1, DNAJC21, PRLR	Predicted to enable actin binding activity. Predicted to be involved in several processes, including apoptotic signaling pathway; regulation of NIK/NF-kappaB signaling; and spermatogenesis; This gene encodes a component of a heterotrimeric cell cycle checkpoint complex, known as the 9-1-1 complex, that is activated to stop cell cycle progression in response to DNA damage or incomplete DNA replica…	Decreased
8	Chr5:69230769-69476253	CDK7, CCDC125, AK6, TAF9, MARVELD2	The protein encoded by this gene is a member of the cyclin-dependent protein kinase (CDK) family. CDK family members are highly similar to the gene products of Saccharomyces cerevisiae cdc28, and Schizosaccharomyces pombe cdc2, and are known to be important regulators of cell cycle progression. This protein forms a trimeric complex with cyclin H and MAT1, which functions as a Cdk-activating kinas…	Decreased
9	Chr5:78114009-78124999	AP3B1	This gene encodes a protein that may play a role in organelle biogenesis associated with melanosomes, platelet dense granules, and lysosomes. The encoded protein is part of the heterotetrameric AP-3 protein complex which interacts with the scaffolding protein clathrin. Mutations in this gene are associated with Hermansky-Pudlak syndrome type 2.	Decreased
10	Chr5:96634615-96650000	CAST	The protein encoded by this gene is an endogenous calpain (calcium-dependent cysteine protease) inhibitor. It consists of an N-terminal domain L and four repetitive calpain-inhibition domains (domains 1-4), and it is involved in the proteolysis of amyloid precursor protein. The calpain/calpastatin system is involved in numerous membrane fusion events, such as neural vesicle exocytosis and platele…	Decreased
11	Chr5:137019230-137080000	SPOCK1	This gene encodes the protein core of a seminal plasma proteoglycan containing chondroitin- and heparan-sulfate chains. The protein's function is unknown, although similarity to thyropin-type cysteine protease-inhibitors suggests its function may be related to protease inhibition.	Decreased
12	Chr5:144811320-147169811	LARS1, RBM27, GPR151, PPP2R2B, TCERG1	This gene encodes a cytosolic leucine-tRNA synthetase, a member of the class I aminoacyl-tRNA synthetase family. The encoded enzyme catalyzes the ATP-dependent ligation of L-leucine to tRNA(Leu). It is found in the cytoplasm as part of a multisynthetase complex and interacts with the arginine tRNA synthetase through its C-terminal domain. A mutation in this gene was found in affected individuals …	Decreased
13	Chr6:19940706-20108695	RP3, RP1, MBoAT1	This gene encodes a protein with a series of six RCC1-like domains (RLDs), characteristic of the highly conserved guanine nucleotide exchange factors. The encoded protein is found in the Golgi body and interacts with RPGRIP1. This protein localizes to the outer segment of rod photoreceptors and is essential for their viability. Mutations in this gene have been associated with X-linked retinitis p…	Decreased
14	Chr6:52650960-52690960	TMEM14A, GSTA8P (pseudogene)	Involved in negative regulation of mitochondrial outer membrane permeabilization involved in apoptotic signaling pathway	Decreased
15	Chr6: 120591518-125440090	TBC1D32, GJA1, HSF2, PKIB, TRDN, NKAIN2, RNF217, TPD52L1, SMPDL3A, CLVS2	This gene encodes a TBC-domain containing protein. Studies of a similar protein in mouse and zebrafish suggest that the encoded protein is involved in sonic hedgehog signaling, and that it interacts with and stabilizes cell cycle-related kinase; This gene is a member of the connexin gene family. The encoded protein is a component of gap junctions, which are composed of arrays of intercellular cha…	Decreased
16	Chr7:19999999-20833333	MACC1	MACC1 is a key regulator of the hepatocyte growth factor (HGF; MIM 142409)-HGF receptor (HGFR, or MET; MIM 164860) pathway, which is involved in cellular growth, epithelial-mesenchymal transition, angiogenesis, cell motility, invasiveness, and metastasis. Expression of MACC1 in colon cancer (MIM 114500) specimens is an independent prognostic indicator for metastasis formation and metastasis-free …	Decreased
17	Chr7:41249999-47916666	GLI3, PPIA, ZMIZ2, MYL7, DBNL, URGCP, IGFBP3, C7ORF25	This gene encodes a protein which belongs to the C2H2-type zinc finger proteins subclass of the Gli family. They are characterized as DNA-binding transcription factors and are mediators of Sonic hedgehog (Shh) signaling. The protein encoded by this gene localizes in the cytoplasm and activates patched Drosophila homolog (PTCH) gene expression. It is also thought to play a role during embryogenesi…	Decreased
18	Chr7:124553571-124560000	Noncoding sequence	-	Decreased
19	Chr7:125400000-125450000	Noncoding sequence	-	Decreased
20	Chr7:161607140-166071420	CRPPA	This gene encodes a 2-C-methyl-D-erythritol 4-phosphate cytidylyltransferase-like protein. Mutations in this gene are the cause of Walker-Warburg syndrome	Increased
21	Chr8:115591397-118279569	TRPS1, EIF3H, MED30, EXT1, AARD	This gene encodes a transcription factor that represses GATA-regulated genes and binds to a dynein light chain protein. Binding of the encoded protein to the dynein light chain protein affects binding to GATA consensus sequences and suppresses its transcriptional activity. Defects in this gene are a cause of tricho-rhino-phalangeal syndrome (TRPS) types I-III; Enables deubiquitinase activity. Con…	Decreased
22	Chr9:17631578-17894736	SH3GL2	Enables identical protein binding activity. Involved in negative regulation of blood-brain barrier permeability; negative regulation of gene expression; and negative regulation of protein phosphorylation.	Decreased
23	Chr9:76339000-76339900	PCSK5	This gene encodes a member of the subtilisin-like proprotein convertase family, which includes proteases that process protein and peptide precursors trafficking through regulated or constitutive branches of the secretory pathway. The encoded protein undergoes an initial autocatalytic processing event in the ER to generate a heterodimer which exits the ER. It then sorts to the trans-Golgi network …	Decreased
24	Chr11:76694915-76699000	GUCY2EP (pseudogene)	-	Decreased
25	Chr11:85593200-85595000	DLG2	This gene encodes a member of the membrane-associated guanylate kinase (MAGUK) family. The encoded protein forms a heterodimer with a related family member that may interact at postsynaptic sites to form a multimeric scaffold for the clustering of receptors, ion channels, and associated signaling proteins. Multiple transcript variants encoding different isoforms have been found for this gene.	Decreased
26	Chr11:98728813-98729000	Noncoding sequence	-	Decreased
27	Chr11:106779600-106779700	GUCY1A2	Soluble guanylate cyclases are heterodimeric proteins that catalyze the conversion of GTP to 3',5'-cyclic GMP and pyrophosphate. The protein encoded by this gene is an alpha subunit of this complex and it interacts with a beta subunit to form the guanylate cyclase enzyme, which is activated by nitric oxide.	Decreased
28	Chr12:19444440-19444900	AEBP2	Predicted to enable transcription coregulator activity. Predicted to be involved in regulation of transcription by RNA polymerase II. Predicted to act upstream of or within regulation of transcription, DNA-templated.	Decreased
29	Chr12:46897900-46900000	Noncoding sequence	-	Decreased
30	Chr12:58500000-58550000	Noncoding sequence	-	Decreased
31	Chr12:80750000-80800000	LIN7A, LINC01490 (RNA gene)	The protein encoded by this gene is involved in generating and maintaining the asymmetric distribution of channels and receptors at the cell membrane. The encoded protein also is required for the localization of some specific channels and can be part of a protein complex that couples synaptic vesicle exocytosis to cell adhesion in the brain.	Decreased
32	Chr13: 2525000-2530500	Noncoding sequence	-	Decreased
33	Chr13:76525423-82627118	CLN5, ACOD1, KCTD12, SCEL, EDNRB, OBI1, POU4F1, SPRY2	This gene is one of eight which have been associated with neuronal ceroid lipofuscinoses (NCL). Also referred to as Batten disease, NCL comprises a class of autosomal recessive, neurodegenerative disorders affecting children. The genes responsible likely encode proteins involved in the degradation of post-translationally modified proteins in lysosomes. The primary defect in NCL disorders is thoug…	Decreased
34	Chr13:95593220-95783130	DZIP1, DNAJC3	Predicted to enable metal ion binding activity. Involved in cilium assembly; germ cell development; and spermatogenesis. Located in cytosol; microtubule organizing center; and nucleoplasm. Colocalizes with centriole. Implicated in mitral valve prolapse and spermatogenic failure 47; This gene encodes a protein with multiple tetratricopeptide repeat (TPR) motifs as well as the highly conserved J do…	Decreased
35	Chr14:30674157-31022727	SCFD1, COCH	Predicted to enable syntaxin binding activity. Involved in negative regulation of autophagosome assembly; regulation of protein transport; and response to toxic substance; The protein encoded by this gene is highly conserved in human, mouse, and chicken, showing 94% and 79% amino acid identity of human to mouse and chicken sequences, respectively. Hybridization to this gene was detected in spindl…	Decreased
36	Chr14:79615384-79961900	NRXN3	This gene encodes a member of a family of proteins that function in the nervous system as receptors and cell adhesion molecules. Extensive alternative splicing and the use of alternative promoters results in multiple transcript variants and protein isoforms for this gene, but the full-length nature of many of these variants has not been determined. Transcripts that initiate from an upstream promo…	Decreased
37	Chr14:88384615-94384615	PTPN21, TTC8, FOXN3, DGLUCY, PPP4R3A, SLC2A4, NDUFB1, UNC79, PRIMA1, CCDC197	The protein encoded by this gene is a member of the protein tyrosine phosphatase (PTP) family. PTPs are known to be signaling molecules that regulate a variety of cellular processes including cell growth, differentiation, mitotic cycle, and oncogenic transformation; his gene encodes a protein that has been directly linked to Bardet-Biedl syndrome. The primary features of this syndrome include ret…	Increased
38	Chr15:37666666-38444444	TMCO5A, SPRED1	Predicted to be integral component of membrane; The protein encoded by this gene is a member of the Sprouty family of proteins and is phosphorylated by tyrosine kinase in response to several growth factors. The encoded protein can act as a homodimer or as a heterodimer with SPRED2 to regulate activation of the MAP kinase cascade. Defects in this gene are a cause of neurofibromatosis type 1-like s…	Decreased
39	Chr15:64761904-66774193	UBAP1L, PARP16, INTS14, MEGF11, SNAPC5, ZWILCH, LCTL	Predicted to enable ubiquitin binding activity. Predicted to be involved in ubiquitin-dependent protein catabolic process via the multivesicular body sorting pathway; Enables kinase binding activity; pentosyltransferase activity; and protein serine/threonine kinase activator activity. Involved in several processes, including IRE1-mediated unfolded protein response; positive regulation of protein …	Decreased
40	Chr16:51732673-53836633	TOX3, CD9, RBL2, AKTIP, RPGRIP1L	The protein encoded by this gene contains an HMG-box, indicating that it may be involved in bending and unwinding of DNA and alteration of chromatin structure; This gene encodes a member of the transmembrane 4 superfamily, also known as the tetraspanin family. Tetraspanins are cell surface glycoproteins with four transmembrane domains that form multimeric complexes with other cell surface protein…	Decreased
41	Chr18:62446808-62447000	Noncoding sequence	-	Decreased
42	Chr19:1854838-1935483	ABHD17A, ADAT3, SCAMP4	Enables palmitoyl-(protein) hydrolase activity. Involved in protein depalmitoylation and protein localization to membrane; This gene encodes a subunit of a tRNA-specific adenosine deaminase. This heterodimeric enzyme converts adenosine to inosine in the tRNA anticodon. A mutation in this gene causes a syndrome characterized by intellectual disability and strabismus; Secretory carrier membrane pro…	Decreased
43	Chr19:47272728-48068181	MEIS3, ZNF541, BICRA, SELENOW, TPRX1, TPRX2	This gene encodes a homeobox protein and probable transcriptional regulator. The orthologous protein in mouse controls expression of 3-phosphoinositide dependent protein kinase 1, which promotes survival of pancreatic beta-cells; Predicted to enable transcription corepressor activity. Predicted to be involved in histone deacetylation; negative regulation of transcription, DNA-templated; and regul…	Decreased
44	Chr20:5508474-5762711	GPCPD1, SHLD1	Predicted to enable glycerophosphocholine phosphodiesterase activity. Predicted to be involved in glycerophospholipid catabolic process. Predicted to act upstream of or within skeletal muscle tissue development; Involved in negative regulation of double-strand break repair via homologous recombination; positive regulation of double-strand break repair via nonhomologous end joining; and positive r…	Decreased
45	Chr20:6525423-6610169	CAS20 (RNA gene)	-	Decreased
46	Chr22:30092592-30099000	HORMAD2	Predicted to be involved in meiotic sister chromatid cohesion.	Decreased
47	Chr22:32685185-32962296	SYN3, TIMP3	This gene is a member of the synapsin gene family. Synapsins encode neuronal phosphoproteins which associate with the cytoplasmic surface of synaptic vesicles. Family members are characterized by common protein domains, and they are implicated in synaptogenesis and the modulation of neurotransmitter release, suggesting a potential role in several neuropsychiatric diseases. The protein encoded by …	Decreased
48	Chr22:39256756-39864864	ATF4, RPL3, SYNGR1, TAB1, MGAT3, MIEF1, CACNA1, ENTHD1	This gene encodes a transcription factor that was originally identified as a widely expressed mammalian DNA binding protein that could bind a tax-responsive enhancer element in the LTR of HTLV-1; Ribosomes, the complexes that catalyze protein synthesis, consist of a small 40S subunit and a large 60S subunit. Together these subunits are composed of 4 RNA species and approximately 80 structurally d…	Decreased
49	Chr22:48363636-48366000	Noncoding sequence	-	Decreased
50	Chr22:50000000-50878378	IL17REL, TUBGCP6, NCAPH2, TYMP, ODF3B, CPT1B, RABL2B	Predicted to enable interleukin-17 receptor activity. Predicted to be involved in cytokine-mediated signaling pathway; he protein encoded by this gene is part of a large multisubunit complex required for microtubule nucleation at the centrosome; This gene encodes one of the non-SMC subunits of the condensin II complex. This complex plays an essential role in mitotic chromosome assembly; This gene…	Decreased
